# Supplementary material for: Contribution of Puma to Inflammatory Resolution During Early Pneumococcal Pneumonia
Source: Front Cell Infect Microbiol. 2022 May 26;12:886901. doi: 10.3389/fcimb.2022.886901 (PMC9177954; doi:10.3389/fcimb.2022.886901)
Supplement: Supplementary Table 1 — Histopathology report from lung sections of WT and KO mice challenged with S. pneumoniae. Lung sections were prepared as described in the main text and scored for inflammation. Histology scores from inflamed WT and KO lungs are plotted with mean (horizontal line) and standard deviation (error bars). [file Table_1.xlsx]

## Sheet: Sheet1
	Histopathology; M. musculus-S.pneumoniae lung section identifiers, scoring, and graph
	Mouse #	Genotype; sex	Hypercellularity of interstitium (0-absent, 1-present)	Peribronchiolar suppurative inflammation/necrosis/edema (0-absent, 1 present but focal (1-2 vessels), 2 extensive - >3 vessels affected)	Vasculitis )0-absent, 1 present)	Increased alveolar macs, patchy (0-absent, 1- present)	Description	Histology Score (sum of scores)
	531	KOF	1	0	0	0	small aggregates within the interstitium are hypercellular - small numbers of neutrophils; neutrophils marginating in vessels	1
	534	KOF	0	2	0	0	multifocal to locally extensive suppurative inflammation around bronchi and vessels with fibrin and edema	2
	536	KOF	1	1	0	1	scattered alveoli contain increased numbers of foamy macrophages.	3
	537	KOM	1	1	1	0	small aggregates within the interstitium of hypercellularity - small numbers of neutrophils; neutrophils marginating in vessels; slide 3 - locally extensive area of suppurative inflammation with vasculitis	3
	474	KOF	1	0	0	0	small scattered aggregates of neutrophils	1
	470	WTM	0	0	0	0	no significant changes	0
	471	WTM	1	1	0	0	(not as extensvie as 534) locally extensive suppurative inflammation around bronchi and vessels with fibrin and edema; there are small clusters of neutrophils within the alveoli,	2
	475	WTF	1	0	0	0	small aggregates within the interstitium of hypercelularity -	1
	476	WTF	1	1	0	0	small aggregates within the interstitium of hypercelularity - small numbers of neutrophils; neutrophils marginating in vessels; locally extensive peribronchiolar suppurative inflammation with fibrin and necrosis	2
	478	WTM	1	0	0	0	small scattered aggregates of neutrophils, mild perivascular edema	1
