# Supplementary material for: Contribution of Puma to Inflammatory Resolution During Early Pneumococcal Pneumonia
Source: Front Cell Infect Microbiol. 2022 May 26;12:886901. doi: 10.3389/fcimb.2022.886901 (PMC9177954; doi:10.3389/fcimb.2022.886901)
Supplement: Supplementary Table 2 — GO enrichment analysis in KO pulmonary tissues. BP, MF, and CC GO categories and their respective significant differentially expressed genes are listed. Adjusted p-values and fold-enrichment scores are shown. [file Table_2.xlsx]

## Sheet: Sheet2
	GO.ID	Term	Annotated	Significant	Expected	pval	padj	FE
Biological Process	GO:0035458	cellular response to interferon-beta	47	29	5.48	0	0	5.29197
Biological Process	GO:0042832	defense response to protozoan	36	17	4.19	3e-07	0.0002605	4.05728
Biological Process	GO:0032494	response to peptidoglycan	13	6	1.51	7.3e-05	0.019018	3.97351
Biological Process	GO:0031663	lipopolysaccharide-mediated signaling pathway	50	22	5.83	9.4e-05	0.023547	3.77359
Biological Process	GO:0071346	cellular response to interferon-gamma	109	44	12.7	3e-07	0.0002605	3.46457
Biological Process	GO:0032735	positive regulation of interleukin-12 production	38	15	4.43	3e-05	0.0093043	3.386
Biological Process	GO:0071222	cellular response to lipopolysaccharide	166	62	19.34	0	1.8e-06	3.20579
Biological Process	GO:0032731	positive regulation of interleukin-1 beta production	51	19	5.94	1.4e-05	0.0050657	3.19865
Biological Process	GO:0070498	interleukin-1-mediated signaling pathway	22	8	2.56	0.00014	0.032565	3.125
Biological Process	GO:0050830	defense response to Gram-positive bacterium	83	29	9.67	4e-07	0.0003039	2.99897
Biological Process	GO:0002720	positive regulation of cytokine production involved in immune response	52	18	6.06	8.6e-06	0.0037341	2.9703
Biological Process	GO:0051607	defense response to virus	218	74	25.4	0	1e-07	2.91339
Biological Process	GO:0045824	negative regulation of innate immune response	59	20	6.87	3.6e-05	0.0106576	2.91121
Biological Process	GO:0045071	negative regulation of viral genome replication	54	18	6.29	7.2e-06	0.0037341	2.86169
Biological Process	GO:0043123	positive regulation of I-kappaB kinase/NF-kappaB signaling	123	41	14.33	0	2e-07	2.86113
Biological Process	GO:0009620	response to fungus	41	12	4.78	1.2e-05	0.0048848	2.51046
Biological Process	GO:0045087	innate immune response	644	187	75.04	0	1e-07	2.492
Biological Process	GO:0061844	antimicrobial humoral immune response mediated by antimicrobial peptide	64	18	7.46	1.3e-05	0.0049805	2.41287
Biological Process	GO:0009617	response to bacterium	580	158	67.58	8.4e-06	0.0037341	2.33797
Biological Process	GO:0071356	cellular response to tumor necrosis factor	142	38	16.55	0.0001	0.0241222	2.29607
Biological Process	GO:0032757	positive regulation of interleukin-8 production	49	13	5.71	3.8e-05	0.0107606	2.27671
Biological Process	GO:0050729	positive regulation of inflammatory response	136	36	15.85	2.7e-05	0.0087926	2.27129
Biological Process	GO:0050727	regulation of inflammatory response	341	87	39.73	2.4e-05	0.0082269	2.18978
Biological Process	GO:0033209	tumor necrosis factor-mediated signaling pathway	63	16	7.34	3.7e-06	0.0021907	2.17984
Biological Process	GO:0006954	inflammatory response	655	153	76.32	8.4e-06	0.0037341	2.00472
Biological Process	GO:0006955	immune response	1320	300	153.8	1.1e-06	0.0007164	1.95059
Biological Process	GO:0051092	positive regulation of NF-kappaB transcription factor activity	141	29	16.43	2e-07	0.0002605	1.76506
Biological Process	GO:0045944	positive regulation of transcription by RNA polymerase II	1092	155	127.23	6.1e-05	0.0165539	1.21827
	GO.ID	Term	Annotated	Significant	Expected	pval	padj	FE
Molecular Function	GO:0050700	CARD domain binding	12	7	1.4	5.7e-06	0.004792	5
Molecular Function	GO:0046977	TAP binding	12	6	1.4	3.3e-05	0.0098835	4.28571
Molecular Function	GO:0008009	chemokine activity	40	19	4.67	8.6e-06	0.004792	4.06852
Molecular Function	GO:0048020	CCR chemokine receptor binding	33	15	3.85	1.2e-05	0.004792	3.8961
	GO.ID	Term	Annotated	Significant	Expected	pval	padj	FE
Cellular Component	GO:0065010	extracellular membrane-bounded organelle	11	7	1.27	0.0003	0.0347143	5.51181
Cellular Component	GO:0033646	host intracellular part	11	7	1.27	0.0003	0.0347143	5.51181
Cellular Component	GO:0042824	MHC class I peptide loading complex	15	6	1.74	1.6e-05	0.0038475	3.44828
Cellular Component	GO:0005615	extracellular space	1224	208	141.58	0	0	1.46913
Cellular Component	GO:0005829	cytosol	3336	472	385.89	0.00026	0.0347143	1.22315
Cellular Component	GO:0005783	endoplasmic reticulum	1501	207	173.63	1.3e-05	0.0038475	1.19219
Cellular Component	GO:0005886	plasma membrane	4235	536	489.88	1.9e-05	0.0038475	1.09414

## Sheet: Sheet1
6	GO:0065010	extracellular membrane-bounded organelle	11	7	1.27	0.0003	0.0347143	5.51181
7	GO:0033646	host intracellular part	11	7	1.27	0.0003	0.0347143	5.51181
3	GO:0042824	MHC class I peptide loading complex	15	6	1.74	1.6e-05	0.0038475	3.44828
1	GO:0005615	extracellular space	1224	208	141.58	0	0	1.46913
5	GO:0005829	cytosol	3336	472	385.89	0.00026	0.0347143	1.22315
2	GO:0005783	endoplasmic reticulum	1501	207	173.63	1.3e-05	0.0038475	1.19219
4	GO:0005886	plasma membrane	4235	536	489.88	1.9e-05	0.0038475	1.09414
